# Supplementary material for: High acceptability and viral suppression rate for first-Line patients on a dolutegravir-based regimen: An early adopter study in Nigeria
Source: PLoS One. 2023 May 17;18(5):e0284767. doi: 10.1371/journal.pone.0284767 (PMC10191360; doi:10.1371/journal.pone.0284767)
Supplement: S1 Data — (XLSX) [file pone.0284767.s001.xlsx]

## Sheet: Study data
				Weight Changes				Acceptability Questions Month 2			Acceptability Questions Month 6			Acceptability Question Month 12			Baseline Viral Load		Month 1 Viral Load (naïve)		Month 6 Viral Load		Month 12 Viral Load		CD4+ Count			Month 2 Reported side effects																					Month 6 Reported side effects
	Age in years	Sex	ART status at start of DTG regimen	Height (m)	Weight at DTG initiation (kg)	Weight at 6 months on DTG (Kg)	Weight at 12 months on DTG (Kg)	I will recommend this drug to a friend starting ART if I was given the chance to	Compared to the HIV medication you were taking before, how well do you think this medicine might be working	Given the choice between the two, do you prefer your current regimen or previpus regimen	I will recommend this drug to a friend starting ART if I was given the chance to	Compared to the HIV medication you were taking before, how well do you think this medicine might be working	Given the choice between the two, do you prefer your current regimen or previpus regimen	I will recommend this drug to a friend starting ART if I was given the chance to	Compared to the HIV medication you were taking before, how well do you think this medicine might be working	Given the choice between the two, do you prefer your current regimen or previpus regimen	Last viral load before switch	List number of viral load copies (for enrollees with detectable VL)	Last viral load before switch	List number of viral load copies (for enrollees with detectable VL)	Viral load result at month 6	List number of viral load copies (for enrollees with detectable VL)	Viral load result at month 12	List number of viral load copies (for enrollees with detectable VL)	Baseline CD4 count	Month 6 CD4 Count	Month 12 CD4 Count	Are you experiencing any of the following that you believe is due to your current medication 0=Not applicable, 1 - 5 (Not severe - Very severe)																					Are you experiencing any of the following that you believe is due to your current medication 0=Not applicable, 1 - 5 (Not severe - Very severe)
		1=M, 2=F	1=naïve, 2=Experienced					1=Yes 2=No 3=Not sure 4= Do not care 5= N/A	1= Better 2= Worse 3= Same 4= No sure	1=Current 2=Previous 3= Not sure 4= Don’t care	1=Yes 2=No 3=Not sure 4= Do not care 5= N/A	1= Better 2= Worse 3= Same 4= No sure	1=Current 2=Previous 3= Not sure 4= Don’t care	1=Yes 2=No 3=Not sure 4= Do not care 5= N/A	1= Better 2= Worse 3= Same 4= No sure	1=Current 2=Previous 3= Not sure 4= Don’t care	1= Undetectable(<50cpm) 2= Detectable 3=Missing result 4= Switch before VL due		1= Undetectable (<50/cpm) 2= Detectable 3=Missing result 4= Switch before VL due		1= Undetectable (<50cpm) 2= Detectable 3=Missing result		1= Undetectable (<50cpm) 2= Detectable 3=Missing result					Bad dreams	Trouble sleeping	Anxiety	Headaches	Change in memory	Nausea	Diarrhoea	Fever	Tiredness	Muscle or Joint pains	Swelling	Trouble breathing	Yellowing of the eyes	Darker colored urine	Skin rash	Change in mood	Inreased appetite	Decrased appetite	Change in body fat	Were there other side effects not listed? Specify	If yes, specify severity	Bad dreams
1	41	2	2	1.63	44	47	47	1	1	1	1	1	1	1	1	1	1				1		1		261		403	0	0	0	1	0	0	0	0	1	0	0	0	0	0	0	0	0	0	0	NONE		0
2	45	2	2		44	50	50				1	1	1	1	1	1					1		1				245																						0
3	71	2	2	1.5	50	50	51	1	1	1	1	1	1	1	1	1	1				1		1		562		588	0	0	0	0	0	0	0	0	1	0	0	0	0	0	0	0	2	0	0	None		0
4	54	2	2	1.59	58	59	59	1	1	1	1	1	1	1	1	1	1				1		1		721		394	0	0	0	0	0	0	0	0	1	0	0	0	0	0	0	0	0	0	0	None		0
5	33	2	2	1.51	75	75	78	1	1	1	1	1	1	1	1	1	1				1		1		764	764	733	0	0	0	0	0	0	0	0	1	0	0	0	0	0	0	0	0	0	0	None		1
6	34	1	2					1	1	1	1	1	1				1				1				441	441		0	0	0	0	0	0	0	0	1	0	0	0	0	0	0	0	0	0	0	None		0
7	57	2	2	1.57	51	55	60	1	1	1	1	1	1	1	1	1	1				1		1		522			1	1	0	0	0	0	0	0	1	0	0	0	0	0	0	0	0	0	0	None		0
8	49	2	2	1.65	50	47	46	3	1	1	1	1	1	1	1	1	1				1		1		347	720	720	1	1	5	1	5	5	5	1	5	5	5	5	5	5	5	5	5	5	5	None		0
9	47	2	2	1.66	76	78	80	3	3	3	1	1	1	1	1	1	1				1		1		409		448	3	3	3	0	0	0	0	0	0	0	0	0	0	0	0	0	0	0	0	None		0
10	67	2	2	1.5	46		49	1	1	1	1	1	1	1	1	1					1		1			562	187																						0
11	44	1	2	1.68	67		72				1	3	2	1	1	1	1				1		1		4	255	267	0	0	0	0	0	0	0	0	0	0	0	0	0	0	0	0	0	0	0	None		0
12	49	1	1	1.8	99	91	92	1			1			1							1		1		446		450	0	0	0	0	0	0	0	1	0	0	0	0	0	0	0	0	0	0	0	None		0
13	54	2	2	1.61	58	59		1	1	1	1	1	1	1	1	1	1				1		1		561			0	0	0	0	0	0	0	0	0	0	0	0	0	0	0	0	0	0	0	None		0
14	53	2	2	1.8	49		50	3	4	1	1	1	1	1	1	1	1				1		1		681		1070	0	0	0	1	0	0	0	0	1	0	0	0	0	0	0	0	0	0	1	None		0
15	38	2	2	1.65	60	67	71	1	1	1	1	1	1	1	1	1	1				1		1		488	616	756	0	0	0	1	0	0	0	0	1	0	0	0	0	0	1	0	0	0	0	None		0
16	39	2	2	1.6	58	60		1	1	1	1	1	1	1	1	1	1				1		1		547		487	0	0	0	0	0	0	0	0	1	0	0	0	0	0	0	0	0	0	0	None		0
17	49	2	2	1.62	55	53		1	1	1	1	3	1	1	3	1	1				1		1		471			1	1	0	1	0	0	0	0	0	0	0	0	0	0	0	0	0	0	0	None		0
18	65	2	2	1.6	63	60	59	1	1	1	1	1	1	1	1	1	1				1		1		317	317	255	0	0	0	0	0	0	0	0	1	0	0	0	0	0	0	0	0	0	0	No		0
19	32	2	2	1.59	53	51		1	1	1	1	1	1	1	1	1	1				1		1		453	203		0	0	0	0	0	0	0	0	1	0	0	0	0	0	0	0	0	0	0	None		0
20	41	2	2	1.55	35	43	42	3	1	1	1	1	1	1	1	1	1				1		1		547	547	320	0	0	0	0	0	0	0	0	0	0	0	0	0	0	0	0	1	0	0	None		0
21	42	1	2	1.72	75	75	75	1	1	1	1	1	1	1	1	1					1		1		228			0	0	0	0	0	0	0	0	1	0	0	0	0	0	0	0	3	0	0	None		0
22	57	2	2	1.55	46	48	44	1	1	1	1	1	1	1	1	1	1				1		1		489	623	623	0	0	0	0	0	0	0	0	0	0	0	0	0	0	0	0	0	0	0	None		0
23	54	2	2	1.7	69	68	70	1	1	1	1	1	1	1	1	1	1				1		1		370	370	650	0	0	0	0	0	0	0	0	1	0	0	0	0	0	0	0	0	0	0	None		0
24	47	2	2	1.6	65	67	68	3	3	2	1	1	1	1	1	1	1				1				771			0	0	0	0	0	0	0	0	0	0	0	0	0	0	0	0	0	0	0			0
25	45	1	2	1.75	95	91	103	1	1	1	1	1	1				1				1				657			0	0	0	0	0	0	0	0	0	0	0	0	0	0	0	0	0	0	0	Gynecomastia	3	0
26	61	1	2	1.63	67	70	74	1	1	1	1	1	1	1	1	1	1				1		1		369	229	214	0	0	0	0	0	0	0	0	0	0	0	0	0	0	0	0	0	0	0	None		0
27	57	2	2	1.61	74	70		1	1	1	1	1	1	1	1	1	1				1		1		495			1	1	1	0	0	0	0	0	0	0	0	0	0	0	0	0	2	1	1	None		0
28	33	2	2	1.45	52		55				1	1	1	1	1	1					3																												0
29	66	2	1	1.7	65		65	1			1			1							1		1		552		559	0	0	0	0	0	1	0	0	0	0	0	0	0	0	0	1	0	0	0	No		0
30	33	2	2	1.51	45	49	51	1	1	1	1	1	1	1	1	1	1				1		1		504		883	4	0	0	0	0	0	0	1	0	0	0	0	0	0	4	0	4	0	0	None		0
31	59	2	2	1.53	59	60		1	1	1	1	1	1	1	1	1	1				1		1		339		535	0	0	0	1	0	0	0	0	1	0	0	0	0	0	0	0	0	0	0	Waist pain	1	1
32	43	2	2	1.5	55	59	58	1	1	1	1	1	1	1	1	1					1		1				266	0	0	1	1	0	0	0	0	1	0	0	0	0	0	0	0	0	0	0	DIZZINESS		0
33	47	1	2
34	26	2	2
35	25	2	2	1.62	55		57	1	1	1	1	1	1	1	1	1	1				1		1		728			0	0	0	0	0	0	0	0	1	0	0	0	0	0	0	0	3	0	0	None		0
36	57	2	2	1.54	50	52		1	1	1							1				3				1045			0	0	0	0	0	1	0	0	0	0	0	0	0	0	0	0	0	0	1	None	1
37	29	2	2	1.53	80		75	1	1	1	1	1	1	1	1	1					1					475		0	0	0	0	0	0	0	0	1	0	0	0	0	0	0	0	0	0	0	None		0
38	48	2	2	1.55	65	66	65	1	1	1	1	1	1	1	1	1	1				1		1		391	205	246	1	0	0	0	0	0	0	0	0	0	0	0	0	0	0	0	0	0	0	None		0
39	34	2	2	1.6	56	65	64	1	1	1	1	1	1	1	1	1	1				1		1		376		385	1	1	0	0	0	0	0	0	1	0	0	0	0	0	0	0	0	2	0	None		0
40	42	2	2	1.45	44		41				1	1	1	1	1	1	1				1		1		574		969	1	1	0	1	0	0	0	1	1	1	0	0	0	0	0	0	0	0	0	None		0
41	57	2	2	1.65	72		74	1	1	1	1	1	1	1	1	1					1		1				642																						0
42	26	2	2					1	1	1							1								622			0	0	0	0	0	0	0	0	1	0	0	0	0	0	0	0	0	0	0	None		0
43	43	2	2	1.55	46		46	1	1	1	1	1	1	1	1	1	3				1		1		250		548	0	0	0	1	0	0	0	1	0	0	0	0	0	0	0	0	0	0	0	None
44	31	2	2	1.54	51	52	52	1	1	1	1	1	1	1	1	1	1				1		1		716		282	1	0	0	0	0	0	0	0	0	0	0	0	0	0	0	0	1	0	0	None		0
45	44	2	2	1.64	61		60	1	1	1	1	1	1	1	1	1	1				1		1		277	277	277	0	0	0	1	0	0	1	0	1	0	0	0	0	0	0	0	0	0	0	None		0
46	21	1	2	1.59	56	58	56	1	1	1	1	1	1	1	1	1	1				1		1		485	485	282	0	0	0	0	0	0	0	0	1	0	0	0	0	0	0	0	0	0	0	Dizziness	1	0
47	50	2	2	1.59	75	74		3	1	1	1	1	1	1	1	1	1				1							5	2	1	1	1	1	1	1	1	2	1	1	1	1	1	1	5	1	1	None		3
48	52	2	2	1.61	54	65	65	1	1	1	1	1	1	1	1	1	1				1		1		389		511	0	0	0	0	0	2	0	1	4	0	0	0	0	0	0	0	4	0	0	None	1	0
49	31	2	2	1.6	57	60	65	1	1	1	1	1	1	1	1	1	1				1		1		948		850	2	0	0	0	0	0	0	0	0	0	0	0	0	0	0	0	0	0	1	No		0
50	31	1	2					1	1	1	1	1	1								3							0	0	0	0	0	0	0	0	0	0	0	0	0	0	0	0	3	0	2	None		0
51	53	1	2	1.97	53	55	55	1	1	1	1	1	1	1	1	1					1		1				457	0	1	0	0	0	0	0	0	0	0	0	0	0	0	0	0	4	0	0	None		0
52	49	1	2					1	1	1	1	1	1	1	1	1	1				3		1		265		218	0	0	0	0	0	0	0	0	0	0	0	0	0	0	0	0	0	0	0	No		0
53	62	1	2	1.63	64	65	64	1	1	1	1	1	1	1	1	1					1		1				116	5	5	5	1	5	5	5	5	5	5	5	5	5	5	5	5	5	5	5	NONE		0
54	51	2	1
55	43	1	2	1.87	110	97	100	1	1	1	1	1	1				1				1				461	644		1	5	5	5	5	5	5	5	5	2	5	5	5	5	5	5	5	5	5	None		0
56	48	2	2	1.6	54	62		1	1	1	1	1	1	1	1	1	1				1		1				714	0	0	0	1	0	0	0	0	1	0	0	0	0	0	0	0	5	0	0	None		0
57	39	1	2	1.71	55	58		1	1	1	1	3	4				1				1				220			0	0	0	0	0	0	0	0	0	0	0	0	0	0	0	0	0	0	0	Increase in weight		0
58	48	2	1	1.52	45	46	45	3			1			1							1		1		500		785	1	1	1	2	1	1	1	1	5	5	1	1	1	1	1	1	1	5	1	None		0
59	18	2	2	1.66	54	54	53	1	1	1	1	1	1	1	1	1	3				1		1		331	369	369	0	0	0	1	0	0	0	0	0	0	0	0	0	0	0	0	0	0	0	None		0
60	31	2	2	1.52	52		50	1	1	1	1	1	1	1	1	1	1				1		1		192		186	0	0	0	0	0	0	0	0	1	0	0	0	0	0	0	0	0	0	0	None		0
61	31	2	2	1.52	53		55	1	1	1	1	1	1	1	1	1	1				1		1		263		506	1	0	0	1	0	0	0	0	0	1	0	0	0	0	0	0	0	0	0	None		0
62	49	1	2	1.79	79		78	1	1	1	1	1	1	1	1	1	1				1		1		213	220	220	0	0	0	0	0	0	0	0	0	0	0	0	0	0	0	0	0	0	0	Parasthesia in lower limbs	4	0
63	37	2	2																																														0
64	30	2	2														1								705
65	71	2	2					1	1	1							1								164			0	0	0	0	0	0	0	0	1	0	0	0	1	1	1	0	0	0	0	Nil
66	40	2	2					1	1	1	1	1	1	1	1	1	1				1		1		100		414	0	0	0	2	0	0	0	0	0	0	0	0	0	0	0	0	0	0	0	None	1
67	35	2	2	1.65	57		60				1	1	1	1	1	1					1		1			450																							0
68	49	2	1					3																	639			0	0	0	1	0	2	0	0	0	0	0	0	0	0	0	0	0	2	0	No
69	45	1	2	1.58	62	65		1	1	1	1	1	1	1	1	1					1																												0
70	54	1	2	1.69	57	60		1	1	1	1	1	1								1																												0
71	43	2	2	1.66	50		55				1	1	1	1	1	1	1				1		1		91		168	0	0	0	0	0	0	0	0	0	0	0	1	0	0	0	0	0	0	0	None		0
72	48	2	2	1.49	38	48					1	1	1				1				1				63			0	1	0	0	0	0	0	0	1	0	0	0	0	0	0	0	0	0	0	None		0
73	27	2	2					1	1	1	1	1	1	1	1	1	1				1		1		37			0	0	0	0	0	0	0	0	0	0	0	0	0	0	0	0	0	0	0	No		0
74	41	2	1	1.51	47	57	50	1			1			1							1		1		188	675	289	0	0	0	1	0	0	0	0	0	0	0	0	0	0	0	0	0	0	0	No		0
75	18	2	1					1			1										3							0	0	0	1	0	0	0	0	0	0	0	0	0	0	0	0	0	0	0	None		0
76	26	2	1					1																				0	0	0	0	0	0	0	0	0	0	0	0	0	0	0	0	0	0	0	None
77	35	1	1					1													1				106	522		0	0	0	0	0	0	0	0	0	0	0	0	0	0	0	0	0	0	0	Nothing Else
78	37	2	1	1.6	59	61	64	1			1			1							1		1		647		287	0	2	0	0	0	0	0	0	2	0	0	0	0	0	0	0	0	0	0	None		0
79	25	2	1	1.6	65		76	1			1			1							1		1					0	0	0	0	0	0	0	0	0	0	0	0	0	0	0	0	0	0	0	None		0
80	44	2	1					1																			220	0	0	0	0	0	0	0	0	0	0	0	0	0	0	0	0	0	0	0	None
81	52	2	1	1.55	67		79				1			1							1		1			518																							0
82	32	2	1
83	31	1	2	1.71	60	66					1	1	1								1					218																							0
84	41	1	1					1																				0	0	0	0	0	0	0	0	0	0	0	0	0	0	0	0	0	0	0	None		0
85	35	1	1								1										1					74																							0
86	55	1	1					1			1			1							1		1		229			0	0	0	0	0	0	0	0	0	0	0	0	0	0	0	0	0	0	0	None		0
87	54	2	2	1.58	85	81	83	1	1	1	1	1	1	1	1	1	2	99			1	30	1		587	492	539	0	0	0	0	0	0	0	0	0	0	0	0	0	0	0	0	0	0	0	Dizziness	2	0
88	48	1	2	1.77	68	65	63	1	1	1	1	1	1	1	1	1	2	477			1	40	1		319	330	244	0	0	0	0	0	0	0	0	0	0	0	0	0	0	0	0	0	0	0	NO		0
89	55	1	2	1.71	92	88	83	1	1	1	1	1	1	1	1	1	1				2	98	1		577	619	519	1	1	0	0	0	0	0	0	0	0	0	0	0	0	0	0	4	0	0	No
90	53	2	2	1.55	58	60	60	3	1	1	1	1	1	1	1	1	1				2	218	1	40	546	645	375	0	0	0	0	0	0	0	0	0	0	0	0	0	0	0	0	0	0	0	No		0
91	51	2	2	1.45	53	58	56	1	1	1	1	1	1	1	1	1	1				2	122	1		656	580	584	0	0	0	0	0	0	0	0	0	0	0	0	0	0	0	0	0	0	0	No		0
92	47	2	2	1.6	76	75	77	1	1	1	1	1	1	1	1	1	1				2	153	2	207	306	331	374	0	0	0	0	0	0	0	0	0	0	0	0	0	0	0	0	0	0	0	No		0
93	52	1	2	1.75	69	71	72	1	1	1	1	1	1	1	1	1	1				3		1		495		630	0	0	0	0	0	0	0	0	0	0	0	0	0	0	0	0	0	0	0	No		0
94	47	2	2	1.67	77	83	80	1	1	1	1	3	1	1	1	1	1				2	254	3		375	660	623	0	0	0	1	0	0	0	0	1	0	0	0	0	0	0	0	1	0	0	NO		0
95	37	2	2											1	1	1	1								471																								0
96	49	1	2	1.83	70	73	72	1	1	1	1	1	1	1	1	1	2	113			2	182	1		613	425	587	0	0	0	0	0	0	3	3	0	0	0	0	0	0	0	0	0	0	0	No
97	48	2	2	1.63	58	65	65	1	1	1	1	1	1	1	1	1	1				1		3		318	660	526	0	0	0	0	0	0	0	0	0	0	0	0	0	0	0	0	0	0	0	No		0
98	59	1	2	1.68	58	55	60	1	1	1	1	1	1								1	39	1	48	388	277	48	0	0	0	0	0	0	0	0	0	0	0	0	0	0	0	0	0	0	0			0
99	50	2	2	1.59	70	69	64	1	1	1	1	1	1	1	1	1	1				1		1	40		341	403	0	0	0	0	0	0	0	0	0	0	0	0	0	0	2	0	0	0	0	No		0
100	39	2	2	1.53	63	65		1	1	1	1	3	1	1	1	1	1				1				582	683		0	0	0	0	0	0	0	0	0	0	0	0	0	0	0	0	1	0	0	NO		0
101	65	1	2	1.79	80	79	78	1	1	1	1	1	1	1	1	1	1				2	91	1		500	485	463	0	0	0	0	0	0	0	0	0	0	0	0	0	0	0	0	0	0	0	No		0
102	54	2	2					1	1	1	1	1	1	1	1	1	1				1		1		439		351	5	5	5	5	5	5	5	5	1	5	5	5	5	5	1	5	5	5	5	None		0
103	58	1	2	1.65	84	86	89	1	1	1	1	1	1	1	1	1	2	64			1		1	23	302	546	370	0	0	0	0	0	0	0	0	0	0	0	0	0	0	0	0	0	0	0	No		0
104	69	1	2	1.63	55	55	58	1	1	1	1	1	1	1	1	1	2	497			2	942	1		492	409	411	0	0	0	0	0	0	0	0	0	0	0	0	0	0	0	0	0	0	0	No		0
105	47	2	2	1.6	54	56	58	1	1	1	1	1	1	1	1	1	1				1		1		853	750	751	0	0	0	0	0	0	0	0	0	0	0	0	0	0	0	0	0	0	0	No		0
106	34	2	2	1.69	100	100	100	1	1	1	1	1	1	1	1	1	2	968			2	52	2	85	625	601	651	0	0	0	0	0	0	0	0	0	0	0	0	0	0	0	0	0	0	0	No		0
107	44	1	2		56	55	58	1	1	1	1	1	1	1	1	1	1				2	63	1	40	309	260	344	0	0	0	0	0	0	0	0	0	0	0	0	0	0	0	0	0	0	0	No		0
108	41	1	2	1.59	86	64	66	1	1	1	1	1	1	1	3	1	1				2	226	1		432	432		0	0	0	0	0	0	0	0	0	0	0	0	0	0	0	0	0	0	0	No		0
109	52	2	2	1.55	50	52	54	1	1	1	1	1	1	1	1	1	2	200			1		1	40	357	570	416	0	0	0	0	0	0	0	0	0	0	0	0	0	0	0	0	0	0	0	No		0
110	46	2	2	1.64	58	58	58	1	1	1	1	1	1	1	1	1	2	175			2	386	1		524	798	685	0	1	0	0	0	0	0	0	0	0	0	0	0	0	0	0	0	0	0	NO		0
111	39	2	2	1.65	71	75	74	1	1	1	1	1	1	1	1	1	1				1		1		488	486	430	0	0	0	0	0	0	0	0	0	0	0	0	0	0	0	0	0	0	0	No		0
112	43	2	2	1.62	57	55	57	1	1	1	1	1	1	1	1	1	2	200			2	432	1		297	399	391	0	0	0	0	0	0	0	0	0	0	0	0	0	0	0	0	0	0	0	No		0
113	43	1	2	1.68	51	58	58	1	1	1	1	1	1	1	1	1	1				2	1984	3		310	551		0	0	0	0	0	0	0	0	0	0	0	0	0	0	0	0	0	0	0	No		0
114	55	2	2	1.6	56	51	51	1	1	1	1	1	1	1	1	1	1				3		1		314	500	389	0	0	0	0	0	0	0	0	0	0	0	0	0	0	0	0	0	0	0	No		0
115	60	1	2	1.67	65		75	1	1	1	1	1	1	1	1	1	1				2	3114	1		278	359	382	0	0	0	0	0	0	0	0	0	0	0	0	0	0	0	0	2	0	0	NO		0
116	46	1	2	1.7	67	65	63	1	1	1	1	1	1				2	2873			1		1	31	341	369	355	0	0	0	0	0	0	0	0	0	0	0	0	0	0	0	0	0	0	0	NO		0
117	47	2	2	1.575	72	70	65	1	1	1	1	1	1	1	1	1	2	64			2	231	1	40	786	689	617	0	0	0	0	0	0	0	0	0	0	0	0	0	0	0	0	0	0	0	No		0
118	40	2	2	1.49	53	59	60	3	2	1	3	2	2				1				2	1085			526	667		0	0	0	0	0	0	0	0	2	0	0	0	0	2	0	0	0	0	0	No		0
119	49	2	2		107	105	110	1	1	1	3	3	1	1	1	1	1				2	434	1		553	587	560	0	0	0	0	0	0	0	0	0	0	0	0	0	0	0	0	0	0	0	No		0
120	65	1	2	1.65	50	54	52	1	1	1	1	1	1	1	1	1	1				2	90	2	398	206	168	260	0	1	0	0	0	0	0	0	0	0	1	0	0	0	0	0	1	0	0	No		0
121	52	2	2	1.6	70	76	72	1	1	1	1	1	1	1	1	1	1				2	513	1		693	971	1039	0	0	0	0	0	0	0	0	0	0	0	0	0	0	0	0	0	0	0			0
122	46	2	2	1.55	55	56	56	1	1	1	1	1	1	1	1	1	2	183			1		1		1011	785	777	0	0	0	0	0	0	0	0	0	0	0	0	0	0	0	0	0	0	0			0
123	53	1	2	1.7	65	68	70	1	1	1	1	1	1	1	1	1	1				1		1	28	728	805	843	0	0	0	0	0	0	0	0	0	0	0	0	0	0	0	0	0	0	0	No		0
124	40	2	2	1.58	47	50	52	1	1	1	1	1	1	1	1	1	2	3589			2	135	1		56	216	338	0	0	0	0	0	0	0	0	0	0	0	0	0	0	0	0	0	0	0	No		0
125	52	1	2	1.71	56	52	61	1	1	1	1	1	1	1	1	1	2	113			1	26	3		374	373		0	0	0	0	0	0	0	0	0	0	0	0	0	0	0	0	0	0	0	NO		0
126	40	1	2	1.57	75	80	80	1	1	1	1	1	1	1	1	1	2	493			2	70	2	108	710	671	573	0	0	0	0	0	0	0	0	0	0	0	0	0	0	0	0	0	0	0	No		0
127	39	2	2	1.62	60	63	72	1	1	1	1	1	1	1	1	1	1				1		1		459	476	375	0	0	0	0	0	0	0	0	0	0	0	0	0	0	0	0	0	0	0	No		0
128	34	2	2		73	65	76	1	1	1	1	1	1	1	1	1	2	96			2	97	1		510	344		0	0	0	0	0	0	0	0	0	0	0	0	0	0	0	0	0	0	0	NO		0
129	67	1	2	1.57	53	55	59	1	1	1	1	1	1	1	1	1	2	200			2	966	1		118	173	138	0	0	0	0	0	0	0	0	0	0	0	0	0	0	0	0	0	0	0	No		0
130	40	2	2	1.66	64	63	65	1	3	1	1	1	1	1	1	1	1				1	42	2	52	637	751	613	0	0	0	0	0	0	0	0	2	0	0	0	0	0	0	0	0	0	0	No		0
131	60	1	2	1.73	82	83	83	1	1	1	1	1	1	1	1	1	2	246			2	158	1	40	337	350	326	0	0	0	0	0	0	0	0	0	0	0	0	0	0	0	0	0	0	0	No		0
132	57	1	2	1.73	78	78	80	1	1	1	1	1	1	1	1	1	1				2	284	1		539	616	306	0	0	0	0	0	0	0	0	0	0	0	0	0	0	0	0	3	0	0	No		0
133	42	2	2	1.56	59	62	60	1	1	1	1	1	1	1	1	1	2	200			1	25	1		358	472	255	0	0	0	0	0	0	0	0	0	0	0	0	0	0	0	0	0	0	0	No		0
134	33	2	2	1.58	60	69	64	1	1	1	1	1	1	1	1	1	1				1		1		601	682	787	0	0	0	0	0	0	0	0	0	0	0	0	0	0	0	0	0	0	0	No		0
135	43	2	2		72	72	74	1	1	1	1	1	1	1	1	1	1				2	159	1	40	508	589	463	0	0	0	0	0	0	0	0	0	0	0	0	0	0	0	0	0	0	0	No		0
136	54	2	2		49	49	50	1	1	1	1	1	1	1	1	1	1				1	40	1		548	666	586	0	0	0	0	0	0	0	0	0	0	0	0	0	0	0	0	0	0	0	NO		0
137	47	1	2		61		57	1	1	1	1	1	1	1	1	1	2	77			2	63	1	27	263	180	293	0	0	0	0	0	0	0	0	0	0	0	0	0	0	1	0	0	0	0	No		0
138	55	1	2		62	64	63	1	1	1	1	1	1	1	1	1	2	563			2	190	1		296	482	313	0	0	0	0	0	0	0	0	0	0	0	0	0	0	0	0	0	0	0	No		0
139	49	1	2		69	68	67	1	1	1	1	1	1	1	1	1	1				2	9965	1		398	564	534	0	0	0	0	0	1	0	0	0	0	0	0	0	0	0	0	0	0	0			0
140	50	1	2		62	68	69	1	1	1	1	1	1	1	1	1	2	284			2	304	1		497	575		0	0	0	0	0	0	0	0	0	0	0	0	0	0	0	0	0	0	0	NO		0
141	46	1	2	1.64	57	60	58	1	1	1	1	1	1	1	1	1	2	107			1	44	1		196	221	164	0	0	0	0	0	0	0	0	0	0	0	0	0	0	0	0	0	0	0	No		0
142	56	1	2	1.58	62	63	64	1	1	1	1	1	1	1	1	1	2	832			2	431	1		512	403	469	0	0	0	0	0	0	0	0	0	0	0	0	0	0	0	0	0	0	0	No		0
143	46	2	2		69	76	75	1	1	1	1	1	1	1	1	1	1				1		1		441	533	433	0	0	0	0	0	0	0	0	0	0	0	0	0	0	0	0	0	0	0	No		0
144	34	2	2		60	62	63	1	1	1	1	1	1	1	1	1	1				2	53	1		839	732	973	0	0	0	0	0	0	0	0	0	0	0	0	0	0	0	0	0	0	0	No		0
145	37	1	2	1.77	67	68	66	1	1	1	1	1	1	1	1	1	2	281			2	1490	2	92	497	830	413	0	0	0	0	0	0	0	0	0	0	0	0	0	0	0	0	0	0	0	No		0
146	43	2	2	1.52	53	60	63	1	1	3	1	1	1	1	1	1	1				1		1			453	695	1	1	0	1	0	0	0	1	1	1	0	0	0	0	0	0	0	0	0	None		2
147	33	2	2	1.65	69	68	68				1	1	1														912	0	0	0	0	0	0	0	0	1	0	0	0	0	0	0	0	0	0	0	No
148	35	2	2					1	1	1	1	1	1	1	1	1	1				1	36	1		777	912	477																						0
149	46	1	2	1.58	68	67	70	1	1	1	1	2	2	1	1	1	1				2	1268	1		197	457	54	0	0	0	0	0	0	0	0	0	0	0	0	0	0	0	0	0	0	0	No		0
150	46	1	2	1.7	71	73	79	1	1	1	1	1	1	1	1	1	1				2	209	1		51	95	257	0	0	0	2	0	0	0	2	0	0	0	0	0	0	0	0	0	0	0	No		0
151	49	1	2	1.7	71	75	71	1	1	1	1	1	1	1	1	1	1				2	464	1	40	252	591		0	0	0	0	0	0	0	0	0	0	0	0	0	0	0	0	0	0	0	NO		0
152	32	2	2		74	70	68	1	1	1	1	1	1	1	1	1	1				1	40	1		514	750	520	0	0	0	0	0	0	0	0	0	0	0	0	0	0	0	0	0	0	0	No		0
153	60	1	2	1.74	87	90	87	1	1	1	1	1	1	1	1	1	4				1	42	1		597	571	613	0	0	0	0	0	0	0	0	1	0	0	0	0	0	0	0	0	0	0	No		0
154	45	1	2								1	1	1														79
155	36	2	2		67	69	73	1	1	1	1	3	2	1	1	1	1				1	20	1		67	57		0	0	0	0	0	0	0	0	4	0	0	0	0	0	0	0	0	0	0	No		0
156	29	2	2	1.54	48	47	47	1	1	1	1	1	1	1	1	1	1				1	40	1		311	120	294	0	0	0	0	0	0	0	0	0	0	0	0	0	0	0	0	3	0	0	No		0
157	37	2	2	1.56	48	54		1	3	2							2	61			2	2470			579	484		0	0	0	1	0	0	0	0	0	0	0	0	0	0	1	0	2	0	0	NO		0
158	25	1	2	1.78	80	75		3	3	3							2	188			1	41			227	282		0	0	0	0	0	0	0	0	0	0	0	0	0	0	0	0	0	0	0	No		0
159	28	2	2	1.65	88	80	82	1	1	1	1	1	1	1	1	1	2	123			3		1		682			0	0	0	0	0	0	0	0	2	0	0	0	0	0	0	0	0	0	0	No		0
160	31	2	2	1.51	48	50	50	1	1	1	1	1	1	1	1	1	1				3		3		657	469		0	0	0	0	0	0	0	0	0	0	0	0	0	0	0	0	0	0	0	No		0
161	31	2	2		41	47	50	1	1	1	1	1	1	1	1	1	1				1		1		823	859		0	0	0	0	0	0	0	0	0	0	0	0	0	0	0	0	2	0	0	NO		0
162	45	1	2	1.69	62	66	67	1	1	1	1	1	1	1	1	1	4				2	726	1		13	128	148	1	1	1	0	0	0	0	1	0	2	0	1	0	0	1	0	1	0	0	NO		0
163	43	2	2	1.64	69	72	67	1	1	1	1	1	1	1	1	1	2	112			2	131	2	2188	249	284	265	0	0	0	0	0	0	0	0	0	0	0	0	0	0	0	0	0	0	0	No		0
164	50	1	2	1.78	81	85	90	1	1	1	1	1	1	1	1	1	2	490750			1	41	1		110	339	299	0	0	0	1	0	0	0	0	0	0	0	0	0	0	0	0	0	0	0	No		0
165	49	1	2	1.55	55		64	1	1	1	1	1	1	1	1	1	2	349			1		1		398	471	528	0	0	0	0	0	0	0	0	0	0	0	0	0	0	0	0	0	0	0	No		0
166	26	2	2	1.46	54	55	56	1	1	1	1	1	1	1	1	1	2	119294			2	6912	1		933	1152	1606	0	0	0	0	0	0	0	0	0	0	0	0	0	0	0	0	0	0	0	No		0
167	35	2	2	1.68	71	79	80	1	1	1	1	1	1	1	1	1	1				1		1	40	449	549	712	0	0	0	0	0	0	0	0	0	0	0	0	0	0	0	0	0	0	0	NO		0
168	54	1	2	1.8	65	75	77	1	1	1	1	1	1	1	1	1	1				1	40	1		200	229	196	0	0	0	0	0	0	0	0	0	0	0	0	0	0	0	0	0	0	0	No		0
169	47	1	2	1.69	63	64	67	1	1	1	1	1	1	1	1	1	1				2	214	1		213	221	213	0	0	0	0	0	0	0	0	0	0	0	0	0	0	0	0	0	0	0	No		0
170	39	1	2	1.75	60	68	68	1	1	1	1	1	1	1	1	1	1				1	39	1		492	433	329	0	0	0	0	0	0	0	0	0	0	0	0	0	0	0	0	3	0	0	NO		0
171	38	2	2	1.71	125	124	120	1	1	1	1	1	1	1	1	1	1				1		3		478	473		0	1	2	1	1	0	1	2	1	2	1	2	5	5	0	5	2	5	1	None		0
172	52	2	2	1.54	60	63	65	1	1	1	1	1	1	1	1	1	1				2	71	2	188	683	636	700	0	0	0	0	0	0	0	0	0	0	0	0	0	0	1	0	0	0	0	No		0
173	47	2	2	1.65	65	65	64	1	1	1	1	1	1	1	1	1	1				2	187	1		482	339	477	0	0	0	0	0	0	0	0	0	0	0	0	0	0	0	0	0	0	0	NO		0
174	47	2	2		97	98	99	1	1	1	1	1	1	1	1	1	1				2	390	1	28	355	252	378	0	0	0	0	0	0	0	0	0	0	0	0	0	0	0	0	0	0	0	No		0
175	26	2	2	1.66	50	53	53	1	1	1	1	1	1	1	1	1	1				3		1		449	520	468	0	0	0	0	0	2	0	0	0	0	0	0	0	0	0	0	0	0	0	No		0
176	57	1	2	1.7	58	65	66	1	1	1	1	1	1	1	1	1	1	46			3		3		338	512	197	0	0	0	0	0	0	0	0	0	0	0	0	0	0	0	0	0	0	0	No		0
177	34	2	2	1.64	56	58	58	1	1	1	1	1	1	1	1	1	2	150			2	94	1		322	389	443	2	2	0	0	0	0	0	0	0	0	0	0	0	0	0	0	0	0	0	No		0
178	57	1	1
179	35	2	2	1.68	102	107	99.4	5	4	1	1	1	1	1	1	1	1				1	40	1		169	652	606	0	0	0	0	0	0	0	0	0	0	0	0	0	0	1	0	0	0	0			0
180	53	2	2	1.65	60	56.5	56.6	1	1	1	1	1	1	1	1	1	1				1		1		510	581	651	0	0	0	0	0	0	0	0	0	0	0	0	0	0	0	0	5	0	0	NONE		0
181	37	2	2	1.6		53.4	52.7	3	4	1	1	1	1	1	3	1	1				1		1		511	511	580	0	1	0	0	0	0	0	0	0	0	0	0	0	0	0	0	0	0	0	NO		0
182	51	1	2	1.8	83.5	83	83	1	1	1				1	1	1	2	125			1		1				683	0	0	0	0	0	0	0	0	0	0	0	0	0	0	0	0	0	0	0	NO
183	38	2	2	1.53	64.7	67.2	66.4				1	1	1	1	1	1					3		3				676	0	0	0	0	0	0	0	0	0	0	0	0	0	0	0	0	0	0	0	No		0
184	64	1	2	1.68	53	56	55	1	1	1	1	1	1	1	1	1	1				2	19121	1		330	349	336																						0
185	37	2	2	1.65	61	67	70.1	1	1	1	1	1	1	1	1	1	1				1		1		590			0	0	0	0	0	0	0	0	0	0	0	0	0	0	0	0	5	0	0	NO		0
186	45	1	2	1.77	84	88.7	88	1	1	1	1	1	1	1	1	1	1				1		1		448	529	516	0	0	0	0	0	0	0	0	0	0	0	0	0	0	0	0	5	0	0	NO		0
187	46	1	2	1.71	78.7	77.8		1	1	1	1	3	1	1	1	1	1				1		1		544		998	0	0	0	0	0	0	0	0	0	0	0	0	0	0	0	0	0	0	0	NO		0
188	37	2	2																		1
189	51	2	2		61	62.8	67.7	1	1	1	1	1	1	1	1	1	1				1		1		563	604	729	0	0	0	0	0	0	0	0	0	0	0	0	0	0	0	0	0	0	0	No		0
190	56	2	2	1.51	42	45.3	46.9	1	1	1	1	1	1	1	1	1	1				1		1		873	837	822	0	0	0	0	0	0	0	0	0	0	0	0	0	0	0	0	0	0	0	NO		0
191	45	2	2			53.3	62.3				1	1	1	1	1	1					1		1	40		1046	856																						0
192	38	2	2					1	1	1	1	1	1	1	1	1	2	59			2	54	1		985	924	1117	0	0	0	0	0	0	0	0	0	0	0	0	0	0	0	0	0	0	0	NO		0
193	43	2	2	1.63	75	77	79.7	1	1	1	1	1	1	1	1	1	2	60			1		1		840			0	0	0	0	0	0	0	0	0	0	0	0	0	0	0	0	0	0	0	NO		0
194	36	2	2	1.64	62	62	64.1				1	1	1	1	1	1	2	3151					1		502																								0
195	51	2	2		71	70.6	71	1	1	1	1	1	1	1	1	1	1				1		1		760	697	867	0	0	0	0	0	0	0	0	0	0	0	0	0	0	0	0	0	0	0	NONE		0
196	32	1	2		72.9	76.7	80.7				1	1	1	1	1	1	1	34			1		3		529		839																						0
197	34	2	2		58.2	58.6	62.1	1	1	1	1	1	1	1	1	1	1				1		3		1027	759	282	0	0	0	0	0	0	0	0	0	0	0	0	0	0	0	0	3	0	0	NO		0
198	37	1	2		65.8	65.9	68.1				1	1	1	1	1	1					1		1			761	761																						0
199	65	1	2		52	54.3	51.1	1	1	1	1	1	1	1	1	1	1	40			1	29	1		647	713		0	0	0	0	0	0	0	0	0	0	0	0	0	0	0	0	0	0	0	NO		0
200	56	1	1		82	82.3	85.2	1			1			1			2	17218			1		1		642	686	686	0	0	0	0	0	0	0	0	0	0	0	0	0	0	0	0	0	0	0	NO		0
201	36	2	2		78.9	77.4	77.4	1	4	1	1	1	1	1	1	1	2	92			2	2729	3		634	584	396	0	0	0	0	0	0	0	0	0	0	0	0	0	0	0	0	0	0	0	NO		0
202	40	2	2					1	1	1				1	1	1	2	147			1				534	309		0	0	0	0	0	0	0	0	0	0	0	0	0	0	0	0	0	0	0	NONE
203	45	1	2		60	62	66	3	1	3	1	4	2	1	4	2	1				2	216	2	216	526			0	4	0	0	0	0	1	0	3	0	0	2	0	0	2	0	0	0	0	NO		0
204	35	2	2	1.61	63	67.3	66.6	1	1	1	2	1	2	1	1	1	1				1		1		606		373	0	0	0	0	0	0	0	0	0	0	0	0	0	0	0	0	0	0	0	NONE		0
205	52	1	2		111	105.3	109.6	1	1	1	1	1	1	1	1	1	1				3		3		487		466	0	0	0	0	0	0	0	0	0	0	0	0	0	0	0	0	0	0	0	NO		0
206	34	2	2											1	1	1	1				1		3		900	886	833
207	41	2	2		53.7	55.2	52	1	1	1	1	1	1	1	1	1	1				1		1		1586		777	0	0	0	0	0	0	0	0	0	0	0	0	0	0	0	0	0	0	0	NO		0
208	41	2	2		92	95.6	104.3	1	1	1	1	1	1	1	1	1	1				1		1		457	347	680	0	0	0	0	0	0	0	0	0	0	0	0	0	0	0	0	0	0	0	NONE		0
209	37	1	2	1.69	49.5	48.7	47.8	1	1	1				2	1	1	1				1		1		402	382	382	0	0	0	0	0	0	0	0	0	0	0	0	0	0	0	0	0	0	0	NONE
210	48	2	2		49	50.1	56.2				1	1	1	1	1	1					1		1				781																						0
211	43	2	2	1.58	43.8	46.4	47.8	1	1	1	1	1	1	1	1	1	1				2	101	1	27	95	199	197	0	0	0	0	0	0	0	0	0	0	0	0	0	0	0	0	0	0	0	NO		0
212	42	2	2	1.81	81.8		91.5				1	4	1	1	1	1					1		3			508	444	0	0	0	0	0	0	0	0	0	0	0	0	0	0	0	0	0	0	0	NO		0
213	45	2	2					1	1	1	1	1	1	1	1	1	1				1				550	577		0	0	0	0	3	0	0	0	0	4	0	0	0	0	0	0	5	0	4	NO		0
214	45	2	2					1	1	1				1	1	1	1				3		2	144578	839			0	0	0	0	0	0	0	0	0	0	0	0	0	0	0	0	0	0	0	None
215	35	2	2	1.63		83.2	79.8	1	1	1	1	1	1	1	1	1	1				1		1		749	382		0	0	0	0	0	0	0	0	0	0	0	0	0	0	0	0	0	0	0	NONE		0
216	50	1	2	1.71	82	87.6	92.7	1	1	1	1	1	1	1	1	1	1				1		1		899	774	877	0	0	0	0	0	0	0	0	0	0	0	0	0	0	0	0	5	0	0	NO		0
217	31	2	2	1.71	86	86	84	1	1	1				1	1	1	3				1		1		999			0	0	0	0	0	0	0	0	0	0	0	0	0	0	0	0	0	0	0	NO
218	42	2	2	1.69	58	57.4	58	1	1	1	1	1	1	1	1	1	1				1		1		231	609		0	0	0	0	0	0	0	0	0	0	0	0	0	0	0	4	0	0	0	NO		0
219	56	1	2		67.7	67	70.4	1	1	1				1	1	1	1				1		1		512		670
220	74	2	2	1.6	61.3	54.5	56.7				1	1	1	1	1	1	1				1		1		312	380																							0
221	41	1	2		56.8	59.8	57.6	1	1	1	1	1	1	1	1	1	1				3		1		282		291	0	0	0	0	0	0	0	0	0	0	0	0	0	0	0	0	4	0	0	NONE		0
222	44	2	2					1	1	1	1	1	1	1	1	1	1				1		1		733	760	736	0	0	0	0	0	0	0	0	0	0	0	0	0	0	0	0	1	0	0	NONE		0
223	42	2	2		55	57	61.3	1	1	1	1	1	1	1	1	1	1				2	649	3		351	314	314	0	0	0	0	0	0	0	0	0	0	0	0	0	0	0	0	1	0	0	NONE		0
224	39	2	2					1	1	1	1	1	1	1	1	1	1				1		3		313	290	323	0	0	0	0	0	0	0	0	0	0	0	0	0	0	0	0	0	0	0	NO		0
225	45	2	2		78	97.9	79.1	1	1	1	1	1	1	1	1	1	1				1		1		368	564	546	0	0	0	0	0	0	0	0	0	0	0	0	0	0	0	0	0	0	0	NONE		0
226	41	2	2					1	1	1	1	1	1	1	1	1	1				3		1		376		380	0	0	0	0	0	0	0	0	0	0	0	0	0	0	0	0	0	0	0	NO		0
227	21	1	2	1.74	70.2	70.2	68.2	1	1	1	1	1	1	1	1	1	1				1		3		742		873	0	0	0	0	0	0	0	0	0	0	0	0	0	0	0	0	0	0	0			0
228	66	1	2		64	62.5	66.9	3	1	1	1	1	1	1	1	1	2	96			1				313			0	0	0	0	1	0	0	0	1	3	1	0	0	0	0	0	4	0	4			1
229	42	1	2		83.9	82.9	86.3	1	4	1	1	3	1	1	3	1	1				2	165	1		203	325	281	0	0	0	0	0	0	0	0	0	0	0	0	0	0	0	0	0	0	0	NONE		0
230	39	1	2		69	69.8	71.6	1	1	1	1	4	3	1	4	1	1				1		1		647	506	575	0	0	0	0	0	0	0	0	0	0	0	0	0	0	0	0	3	0	0	NO		0
231	40	1	2		56.9	56	58	1	3	1	1	1	1	1	3	1	1				1		1		510	510		0	0	0	0	0	0	0	0	0	0	0	0	0	0	0	0	0	0	0	NO		0
232	56	2	2	1.63	62.8		65.5	1	1	1	1	1	1	1	1	1	1				1		1		236	322	362	0	0	0	0	0	0	0	0	0	0	0	0	0	0	0	0	0	0	0	No		0
233	50	1	2	1.62	57	53.9	53.9	1	1	1				1	1	1	1				1		1		668	864		0	0	0	0	0	0	0	0	0	0	0	0	0	0	0	0	4	0	0	NO
234	32	2	2	1.7	62.6	64	65.3	1	1	1	1	1	1	1	3	1	2	93			3		1		351		526	0	0	0	0	0	0	0	0	0	0	0	0	0	0	0	0	2	0	0	NO		0
235	35	2	2	1.6	62.1	61.6	62.6	1	2	2				1	1	1	1				3		1	38	897		867	2	0	0	0	1	0	0	0	0	0	0	0	0	1	2	0	0	0	0	NO
236	57	1	2		99.4	110	104	1	1	1	1	1	1	1	1	1	1				1		3		1211	940	1117	0	0	0	0	0	0	0	0	0	0	0	0	0	0	0	0	0	0	0	NO		0
237	27	2	2	1.58	59.7	60	67.4				1	1	1	1	4	1					1		1		327	437	437																						0
238	44	1	2																						33		657																						0
239	43	2	2		84.9	80	87.3	1	1	1	1	1	1	1	1	1	1				1		1		21			0	0	0	0	0	0	0	0	0	0	0	0	0	0	0	0	0	0	0	NO
240	37	2	2					1	1	1							1								218			0	0	0	0	0	0	0	0	0	0	0	0	0	0	0	0	0	0	0	NO
241	71	1	1														2	483128
242	41	2	2
243	37	2	2	1.685	54	61.4	61.4	1	1	1											3							0	1	0	0	0	0	0	0	0	1	0	0	0	0	0	0	0	0	0	NONE
244	29	1	2	1.69	87	71.8	73	1	1	1	1	1	1	1	1	1	2	628			1		1			263	320	0	0	0	0	0	0	0	0	0	0	0	0	0	0	0	0	0	0	0	NO		0
245	52	2	2		79		76	1	1	1				1	1	1	1				3		1		390			0	0	0	0	0	0	0	0	0	0	0	0	0	0	0	0	0	0	0	NO
246	52	1	1			74.3	79.7	1			1			1			2	2284	2	64	1		1		327	608	647	0	0	0	0	0	0	0	0	0	0	0	0	0	0	0	0	0	0	0	NO		0
247	61	1	2	1.71	61.3	76.8	93.4	1	1	1	1	1	1	1	1	1	1				2	73	2	103	180	228	193	0	0	0	0	0	0	0	0	0	0	0	0	0	0	0	0	4	0	0	NO		0
248	46	1	1	1.58	65.9	62.8	74	1			1			1			2	203460	2	4649	1		1		29	139	228	0	5	0	0	0	0	0	0	0	0	0	0	0	4	0	0	0	0	0	NO		0
249	41	1	1			57.2	65	1			1			1			1	45458	2	71	1		1		311	565	565	0	0	0	0	0	0	0	0	0	0	0	0	0	0	0	0	0	0	0	NONE		0
250	54	1	2	1.635		58	59
251	60	2	1		63		57.7	1						1			2	10546	1	0	1		1		509			0	0	0	0	0	0	0	0	0	0	0	0	0	0	0	0	0	0	0	NO
252	62	1	1		57.1		63.1	1						1				900	2	73	1		1		185			0	0	0	0	0	0	0	0	0	0	0	0	0	0	0	0	0	0	0	NO
253	47	2	2														2	7775872							104		272	0	0	0	0	0	0	0	0	0	0	0	0	0	0	0	0	2	0	0	NO
254	49	1	2	1.68		73.9	69.1	1	1	1	1	1	1	1			2	567607			3		1	45	426																								0
255	44	1	1	1.7	96.6	102.2	107.4	1						1			2	125450	2	216	2		1			630	630	0	0	0	0	0	0	0	0	0	0	0	0	0	0	0	0	5	0	0	NO
256	47	2	2		89	88.8	93.8	1	1	1				1	1	1					1		1					0	0	0	0	0	0	0	0	0	0	0	0	0	0	0	0	0	0	0	NO
257	30	1	1		46	46.6	47.8	1						1			2	22057	1	20	1		1		333		343	0	0	0	0	0	0	0	0	0	0	0	0	0	0	0	0	0	0	0	NO
258	45	2	1	1.64		58.4	61.4	1						1			2	35155	1	20	1		1		102	195		0	0	0	0	0	0	0	0	0	0	0	0	0	0	0	0	0	0	0	NO
259	46	2	1	1.44	43.5		44.9										2	59037	1	22	3
260	26	1	1		65.5	65	65.6	1			1			1			2	59375	1	20	1		3		548	823	823	0	0	0	0	0	0	0	0	0	0	0	0	0	0	0	0	0	0	0	NONE		0
261	39	1	2	1.64	58.8	63.7	64.9							1	1	1	2	6501			1	29	3		78		173
262	45	1	1		62.9	62.9	70	1						1			2	422594	2	284	2	153			12	155		0	0	0	0	0	0	0	0	0	0	0	0	0	0	0	0	0	0	0	NO
263	53	1	1					1															1				497
264	20	2	1		50	54.9	54.8							1			2	55993	1	40	1		1		21
265	54	1	1	1.75	82.5	83	80.9							1			2	1741412	2	776	2	180	2	133	454		742	0	0	0	0	0	0	0	0	0	0	0	0	0	0	0	0	0	0	0	NO
266	37	1	1	1.75	60.4	64	66.9				1			1			2	915167	2	195	1		1	39		207	207																						0
267	58	2	2	1.59	68.8	68.5	70.9	1	1	1				1	1	1	3				1		1		630	524	524	0	0	1	0	0	0	0	0	0	3	0	0	0	3	0	0	4	0	0	NO
268	54	2	2		70.5	71.1	71.8	1	1	1	1	1	1	1	1	1	1				3		3		881		806	0	0	0	0	0	0	0	0	0	0	0	0	0	0	0	0	0	0	0	NO		0
269	47	2	2	1.63	69	71	70	1	1	1	1	1	1	1	1	1	2	7105			2	264	1	40	122	200	304	0	0	0	0	0	0	0	0	0	0	0	0	0	0	0	0	0	0	0	NO		0
270	45	2	2	1.69	61	61	63	1	1	1	1	1	1	1	1	1	1				1		3		503	668	700	0	0	0	0	0	0	0	0	0	0	0	0	0	0	0	0	0	0	0	No		0
271	37	2	2		45	59	60	1	1	1	1	1	1	1	1	1	2	379			2	184	1		303	480	625	0	0	0	0	0	0	0	0	0	0	0	0	0	0	0	0	0	0	0	No		0
[truncated: 48 more columns]
